# Supplementary material for: Prevalence of metabolic syndrome in Brazilian adults in the last 10 years: a systematic review and meta-analysis
Source: BMC Public Health. 2022 Feb 16;22:327. doi: 10.1186/s12889-022-12753-5 (PMC8848905; doi:10.1186/s12889-022-12753-5)
Supplement: Supplementary file 1 — Additional file 1. [file 12889_2022_12753_MOESM1_ESM.xlsx]

## Sheet: Plan3
Author	NT	nt	prev	Nmen	nmen	Prevmen	Nwomen	nwomen	Prevwomen	Diretriz	habitat	region	Age	Year of work implementation
"Gouveia et al. 2021"	910	432	0.474725	341	153	39.6	569	297	52.2	IDF/NHLBI/AHA/WHF/IAS/IASO	Urban	north	59.8	2017
"Oliveira et al. 2020"	8199	3148.42	0.384	NA	NA	34.6	NA	NA	41.8	IDF/NHLBI/AHA/WHF/IAS/IASO	Urban	brazil	45.6	2015
"Santos et al. 2020"	818	253	0.309291	349	126	36.1	469	128	27.2	IDF/NHLBI/AHA/WHF/IAS/IASO	Urban	south	25 - 65	2014
"do Vale Moreira et al. 2020 JIS"	703.601	254	0.361	242	45.738	18.9	472	211.456	44.8	JIS	Urban	northeast	≥20	2013
"do Vale Moreira et al. 2020 IDF"	706.553	248	0.351	242	44.286	18.3	472	206.264	43.7	IDF	Urban	northeast	≥20	2013
"do Vale Moreira et al. 2020 NCEP"	714	210.63	0.295	242	30.492	12.6	472	180.304	38.2	NCEP-ATPIII modificated	Urban	northeast	≥20	2013
"Carvalho et al. 2019"	2017	246.074	0.122	946	178.794	18.9	1071	67.473	6.3	JIS	Urban	southeast	23.9	2017
"Moreira et al. 2019"	419	275	0.656325	NA	NA	NA	419	275	65.6	NCEP-ATPIII	Urban	northeast	50.1	2013
"Luisi et al. 2019"	193	62	0.321244	74	13	17.6	119	49	41.2	N.A.	Quilombola	north	≥18	2016
"Mulatinho et al. 2019"	375	45	0.12	118	14	3.72	257	31	8.24	IDF	Urban	northeast	24 - 59	2014
"Mussi et al. 2019"	842	217.236	0.258	325	68	20.9	517	149	28.8	JIS	Quilombola	northeast	45	2016
"Ramires et al. 2018"	59402	5286.78	0.089	25920	1944	7.5	33482	3448.65	10.3	IDF/NHLBI/AHA/WHF/IAS/IASO	Urban	brazil	≥18	2013
"França et al. 2016"	787	268.367	0.341	188	56	29.8	599	212	35.4	IDF/NHLBI/AHA/WHF/IAS/IASO	Urban	north	42.2	2013
"Bortoletto et al. 2016"	959	515	0.537018	425.62	206	48.4	532.759	309	58	IDF/NHLBI/AHA/WHF/IAS/IASO	Urban	south	54.5	2011
"Soares et al. 2015"	932	616.052	0.661	457	254.092	55.6	475	361.95	76.2	IDF/NHLBI/AHA/WHF/IAS/IASO	Indigenous	midwest	42.7	2012
"Martini et al. 2014"	1112	267.992	0.241	468	130.104	27.8	644	130.732	20.3	NCEP-ATPIII	Urban	southeast	55	2012
"Moreira et al. 2014"	1369	310.763	0.227	667	155.411	23.3	702	159.354	22.7	NCEP-ATPIII	Urban	brasil	≥18	2005
"Pimenta et al. 2013"	491	73	0.148676	246	16	6.5	245	57	23.3	NCEP-ATPIII	rural	southeast	≥18	2005
"Da Rocha et al. 2013"	73	17.009	0.233	23	10.833	47.1	50	26.45	52.9	NCEP-ATPIII	Indigenous	south	55.5	N.A.
"Dutra et al. 2012"	2130	681.6	0.32	586	181.074	30.9	1544	509.52	33	IDF/NHLBI/AHA/WHF/IAS/IASO	Urban	midwest	≥18	2007
"Santos et al. 2012"	162	45	0.277778	102	19	19.4	68	26	40.6	IDF/NHLBI/AHA/WHF/IAS/IASO	Indigenous	midwest	38	2011
"Gomes et al. 2012"	131	46.898	0.358	54	19.548	36.2	77	49.126	63.8	IDF	Urban	southeast	57	2005
"Gronner et al. 2011 IDF"	1116	537	0.481183	396	195	45.3	720	342	45.5	IDF	Urban	southeast	30 – 79	2008
"Gronner et al. 2011 NCEP ATPIII"	1116	452	0.405018	396	143	35.7	720	309	38	NCEP-ATPIII	Urban	southeast	30 – 79	2008
"da Rocha et al. 2011"	150	98	0.653333	67	27	40.3	83	71	85	NCEP-ATPIII	Indigenous	south	≥40	N.A.
"de Oliveira et al. 2011"	606	187	0.308581	268	61	26.1	338	126	43.4	IDF/NHLBI/AHA/WHF/IAS/IASO	Indigenous	midwest	36	2009
"Anjos et al. 2011"	82	9	0.109756	33	0	0	49	9	18.4	NCEP-ATPIII	Indigenous	south	32	2008
"Silva et al. 2011A"	287	105	0.365854	73	NA	NA	214	NA	NA	IDF	Urban	southeast	20 – 64	N.A.
"Silva et al. 2011 B"	246	38	0.154472	91	11	11.9	155	27	17.5	NCEP-ATPIII	rural	northeast	N.A.	2005
